# Supplementary material for: Types of Physical Activity in Nonalcoholic Fatty Liver Disease and All-Cause and Cardiovascular Mortality
Source: J Clin Med. 2023 Feb 28;12(5):1923. doi: 10.3390/jcm12051923 (PMC10004264; doi:10.3390/jcm12051923)
Supplement: Supplementary file 1 [file jcm-12-01923-s001.zip]

Archive with 1 entries (1 files):
- jcm-2223049-supplementary.pdf
